# Supplementary material for: Influenza vaccine compatibility among hospitalized patients during and after the COVID-19 pandemic
Source: Front Microbiol. 2024 Jan 23;14:1296179. doi: 10.3389/fmicb.2023.1296179 (PMC10844098; doi:10.3389/fmicb.2023.1296179)
Supplement: Supplementary file 2 [file Table_2.XLSX]

## Sheet: Sheet1
	All sequnced are published in GISAID	https://gisaid.org/
	Isolate name	Isolate ID	Influenza type
1	A/Israel/R10810/2022	17268744	H1N1
2	A/Israel/R463/2023	16834547	H1N1
3	A/Israel/R13228/2022	16834544	H1N1
4	A/Israel/R11323/2022	17268746	H1N1
5	A/Israel/R12781/2022	17505320	H1N1
6	A/Israel/R663/2023	17820364	H1N1
7	A/Israel/R9196/2022	16541959	H1N1
8	A/Israel/R10329/2022	16541968	H1N1
9	A/Israel/R25/2023	18290273	H1N1
10	A/Israel/R10300/2022	16541964	H1N1
11	A/israel/R53/2023	18290273	H1N1
12	A/israel/R11266/2022	16542003	H1N1
13	A/Israel/R9051/2022	16541958	H1N1
14	A/Israel/R93/2023	18290274	H1N1
15	A/Israel/R11212/2022	16542007	H1N1
16	A/Israel/R11296/2022	16542002	H1N1
17	A/Israel/R10318/2022	16541965	H1N1
18	A/Israel/R10420/2022	16541970	H1N1
19	A/Israel/R11181/2022	16542005	H1N1
20	A/Israel/R11072/2022	16542001	H1N1
21	A/Israel/R10316/2022	16541967	H1N1
22	A/Israel/R10191/2022	16541963	H1N1
23	A/Israel/R11298/2022	16541972	H1N1
24	A/Israel/R10356/2022	16541969	H1N1
25	A/Israel/R49/2023	18290275	H1N1
26	A/Israel/R10809/2022	16541971	H1N1
27	A/Israel/R11186/2022	16542006	H1N1
28	A/Israel/R11241/2022	16542004	H1N1
29	A/Israel/B1743/2023	16836648	H3N2
30	A/Israel/R599/2023	16836779	H3N2
31	A/Israel/B1418/2022	16836734	H3N2
32	A/Israel/B1503/2022	16836782	H3N2
33	A/Israel/R498/2023	16836648	H3N2
34	A/Israel/B1719/2023	16836667	H3N2
35	A/Israel/R6986/2021	18290276	H3N2
36	A/Israel/R6981/2021	18290277	H3N2
37	A/Israel/I10/2021	18290278	H3N2
38	A/Israel/I11/2021	18290279	H3N2
39	A/Israel/R6984/2021	18290280	H3N2
40	A/Israel/9295/2022	18290281	H3N2
41	A/Israel/9601/2022	18290282	H3N2
42	A/Israel/8899/2022	18290283	H3N2
43	A/Israel/10380/2022	18290284	H3N2
44	A/Israel/9352/2022	18290285	H3N2
45	A/Israel/9845/2022	18290286	H3N2
46	A/Israel/9186/2022	18290287	H3N2
47	A/Israel/9458/2022	18290288	H3N2
48	A/Israel/8832/2022	18290289	H3N2
49	A/Israel/9122/2022	18290290	H3N2
50	A/Israel/8215/2022	18290291	H3N2
51	A/Israel/10738/2022	18290292	H3N2
52	A/Israel/9712/2022	18290293	H3N2
53	A/Israel/10449/2022	18290295	H3N2
54	A/Israel/9121/2022	18290296	H3N2
55	A/Israel/9335/2022	18290297	H3N2
56	A/Israel/10550/2022	18290298	H3N2
57	A/Israel/9698/2022	18290299	H3N2
58	B/Israel/5290/2023	18290300	Flu B/Victoria
59	B/Israel/5420/2023	18290301	Flu B/Victoria
60	B/Israel/4886/2023	18290302	Flu B/Victoria
61	B/Israel/1821/2023	18290303	Flu B/Victoria
62	B/Israel/4582/2023	18290314	Flu B/Victoria
63	B/Israel/13022/2022	16830303	Flu B/Victoria
64	B/Israel/1145/2023	18290304	Flu B/Victoria
65	B/Israel/5283/2023	18290305	Flu B/Victoria
66	B/Israel/367/2023	18290306	Flu B/Victoria
67	B/Israel/10868/2022	16830270	Flu B/Victoria
68	B/Israel/1700/2023	18290307	Flu B/Victoria
69	B/Israel/245/2023	18290308	Flu B/Victoria
70	B/Israel/1083/2023	18290309	Flu B/Victoria
71	B/Israel/5047/2023	18290310	Flu B/Victoria
72	B/Israel/5480/2023	18290311	Flu B/Victoria
73	B/Israel/4877/2023	18290312	Flu B/Victoria
74	B/Israel/5522/2023	18290313	Flu B/Victoria
75	B/Israel/B1513/2022	16830304	Flu B/Victoria
76	B/Israel/B1642/2022	16830267	Flu B/Victoria
77	B/Israel/R13022/2022	16830303	Flu B/Victoria
